# Supplementary material for: Evaluation of Antioxidant, Xanthine Oxidase-Inhibitory, and Antibacterial Activity of Syzygium cumini Linn. Seed Extracts
Source: Plants (Basel). 2025 Jan 22;14(3):316. doi: 10.3390/plants14030316 (PMC11820589; doi:10.3390/plants14030316)
Supplement: Supplementary file 1 [file plants-14-00316-s001.zip]

Archive with 1 entries (1 files):
- plants-3364703-supplementary.pdf
